# Supplementary material for: Cost of Illness Analysis of Type 2 Diabetes Mellitus: The Findings from a Lower-Middle Income Country
Source: Int J Environ Res Public Health. 2022 Oct 2;19(19):12611. doi: 10.3390/ijerph191912611 (PMC9566593; doi:10.3390/ijerph191912611)
Supplement: Supplementary file 1 [file ijerph-19-12611-s001.zip]

Archive with 1 entries (1 files):
- ijerph-1901742-supplementary.pdf
